# Supplementary material for: Characterization of the Sensory Properties and Quality Components of Huangjin Green Tea Based on Molecular Sensory-Omics
Source: Foods. 2023 Aug 28;12(17):3234. doi: 10.3390/foods12173234 (PMC10486783; doi:10.3390/foods12173234)
Supplement: Supplementary file 1 [file foods-12-03234-s001.zip › Table S1.xlsx]

## Sheet: Sheet1
Supplementary Table S1: Green tea samples information
Sample ID	Material tenderness	Province	varieties
HJC1	A bud with a leave	Hunan	Baojin Huangjincha 1
HJC2	A bud with a leave	Hunan	Baojin Huangjincha 1
HJC3	A bud with a leave	Hunan	Baojin Huangjincha 1
HJC4	A bud with a leave	Hunan	Baojin Huangjincha 1
HJC5	A bud with a leave	Hunan	Baojin Huangjincha 1
HJC6	A bud with a leave	Hunan	Baojin Huangjincha 1
HJC7	A bud with a leave	Hunan	Baojin Huangjincha 1
HJC8	A bud with a leave	Hunan	Baojin Huangjincha 1
HJC9	A bud with a leave	Hunan	Baojin Huangjincha 1
FD1	A bud with a leave	Hunan	Fuding Dabai
FD2	A bud with a leave	Hunan	Fuding Dabai
FD3	A bud with a leave	Hunan	Fuding Dabai
FD4	A bud with a leave	Hunan	Fuding Dabai
FD5	A bud with a leave	Hunan	Fuding Dabai
FD6	A bud with a leave	Hunan	Fuding Dabai
FD7	A bud with a leave	Hunan	Fuding Dabai
FD8	A bud with a leave	Hunan	Fuding Dabai
FD9	A bud with a leave	Hunan	Fuding Dabai
AJ1	A bud with a leave	Zhejiang	Baiye 1
AJ2	A bud with a leave	Zhejiang	Baiye 1
AJ3	A bud with a leave	Zhejiang	Baiye 1
AJ4	A bud with a leave	Zhejiang	Baiye 1
AJ5	A bud with a leave	Zhejiang	Baiye 1
AJ6	A bud with a leave	Zhejiang	Baiye 1
AJ7	A bud with a leave	Zhejiang	Baiye 1
AJ8	A bud with a leave	Zhejiang	Baiye 1
AJ9	A bud with a leave	Zhejiang	Baiye 1
