# Supplementary material for: Characterization of the Sensory Properties and Quality Components of Huangjin Green Tea Based on Molecular Sensory-Omics
Source: Foods. 2023 Aug 28;12(17):3234. doi: 10.3390/foods12173234 (PMC10486783; doi:10.3390/foods12173234)
Supplement: Supplementary file 1 [file foods-12-03234-s001.zip › Table S2.xlsx]

## Sheet: Sheet1
Supplementary Table S2: Green tea samples sensory quality
Sample ID	Appearance（25%）	Score	Liquor color（10%）	Score	Aroma（25%）	Score	Taste (30%)	Score	Infused leaf (10%)	Score	Total score
HJC1	curly, tight and heavy, envn, approach jade green, fairly tippy	94	yellowish green and bright	93.5	fresh and tender, chestnut aroma	94	fresh and heavy	94	delicate green, fat and bright	94.5	94
HJC2	curly, approach tight and heavy, envn, jade green, fairly tippy	93.5	yellowish green and bright	92.5	fresh and tender, chestnut aroma, with a little flowery	94.5	fresh, mellow, heavy and brisk	95	delicate green, fat and bright	94.5	94.2
HJC3	curly, tight and heavy, envn, jade green, fairly tippy	95	yellowish green and bright	93	fresh and tender, chestnut aroma	93.5	heavy, mellow and approach fresh	93.5	delicate green, fat and bright	94.5	93.9
HJC4	curly, tight and heavy, approach envn, approach green bloom, fairly tippy	91	apricot green and bright	94	fresh and tender, chestnut aroma, with a little flowery	94.5	fresh, approach heavy and brisk	93.5	yellowish green, fat and approach bright	93	93.1
HJC5	curly, tight and heavy, envn, approach green bloom, fairly tippy	92.5	apricot green and bright	95	fresh and tender, chestnut aroma, with a little flowery	94.5	fresh, mellow, heavy and brisk	95.5	yellowish green, fat and bright	93.5	94.3
HJC6	curly, tight and heavy, envn, silvery green, fairly tippy	94.5	yellowish green and bright	93	fresh and tender, chestnut aroma	92.5	fresh, approach heavy and brisk	93	yellowish green, fat and bright	94	93.4
HJC7	curly, approach tight and heavy, envn, jade green, fairly tippy	94.5	yellowish green and bright	93.5	fresh and tender, chestnut aroma	92.5	heavy, approach fresh and mellow	94	delicate green, fat and approach bright	94	93.7
HJC8	curly, tight and heavy, envn, green approach bloom, fairly tippy	93	apricot green and bright	94	fresh and tender, chestnut aroma, with a little flowery	94	fresh, mellow, heavy and brisk	95	yellowish green, fat and bright	93	94
HJC9	curly, tight and heavy, envn, green bloom, fairly tippy	94	yellowish green and bright	93.5	fresh and tender, chestnut aroma	93.5	heavy, brisk, heavy and brisk	93.5	delicate green, fat and bright	94	93.7
FD1	curly, approach tight and heavy, approach envn, yellowish green approach bloom, slightly tippy	91	approach yellowish green and bright	91.5	clean and refreshing, a little dull odour	90	less fresh and brisk	90	yellowish green, fat and approach bright	92	90.6
FD2	curly, approach tight and heavy, approach envn, approach jade green, slightly tippy	92.5	yellowish green and bright	93.5	clean and refreshing	92	fresh and brisk	93.5	yellowish green, fat and approach bright	92	92.7
FD3	curly, approach tight and heavy, approach envn, jade green, slightly tippy	92.5	yellowish green and bright	93	clean and refreshing	92.5	fresh and brisk	93	yellowish green, fat and bright	93	92.8
FD4	curly, approach tight and heavy, approach envn, yellowish green approach bloom	92	yellowish green and bright	93	clean and refreshing, with a little flowery	94	approach fresh and brisk	92.5	yellowish green, fat and bright	92	92.8
FD5	curly, approach tight and heavy, approach envn, yellowish green, slightly tippy	92.5	yellowish green and bright	93	clean and refreshing	93.5	approach fresh and brisk	92.5	yellowish green, fat and bright	93	92.9
FD6	curly, approach envn, show tip, dark green bloom	92	apricot green and bright	95.5	clean and refreshing	93.5	fresh and brisk	93.5	yellowish green, fat and bright	93	93.3
FD7	curly, even, show tip, dark green bloom	93	apricot green and bright	95.5	clean and refreshing	93.5	fresh and brisk	93.5	yellowish green, fat and bright	93	93.5
FD8	curly, approach tight and heavy, approach envn, approach jade green, slightly tippy	92.5	yellowish green and bright	93.5	clean and refreshing	92	fresh and sweet with a little grassy	93.5	yellowish green, fat and bright	92.5	92.8
FD9	curly, approach tight and heavy, approach envn, jade green, slightly tippy	93.5	yellowish green and bright	93.5	clean and refreshing	92.5	fresh and brisk	93	yellowish green, fat and bright	93.5	93
AJ1	flat and straight, envn, delicate yellowish green with golden edge	94	yellowish green and bright	93	tend aroma	93	fresh and mellow	93.5	delicate yellow, fat and bright	94.5	93.6
AJ2	flat and straight, approach envn, delicate yellowish green with golden edge	93	yellowish green and bright	93	tend aroma	92	approach fresh and mellow	92	delicate yellow, fat and bright	95.5	92.7
AJ3	flat and straight, envn, delicate yellowish green with golden edge	94	yellowish green and bright	93	tend aroma	92.5	approach fresh and mellow	93	delicate yellow, fat and bright	94	93.2
AJ4	approach flat and straight, envn, delicate yellowish green with golden edge	92	yellowish green and bright	93	tend aroma	92	approach fresh and mellow	92.5	delicate yellow, fat and bright	95	92.6
AJ5	flat and straight, envn, delicate yellowish green	92.5	yellowish green and bright	94	tend aroma	93.5	approach fresh and mellow	93	delicate yellow, fat and bright	94	93.2
AJ6	flat and straight, approach envn, yellowish green	91	yellowish green and bright	93.5	clean and refreshing, with a little flowery	93.5	approach heavy and mellow	91.5	delicate yellow, fat and approach bright	93.5	92.3
AJ7	orchard alike, approach envn, delicate yellowish green	92	yellowish green and bright	93.5	tend aroma	93.5	fresh and mellow	93.5	delicate yellow, fat and approach bright	92.5	93
AJ8	orchard alike, approach envn, approach delicate yellowish green	91.5	yellowish green and bright	94	tend aroma	93	approach fresh and mellow	92.5	delicate yellow, fat and approach bright	93	92.6
AJ9	orchard alike, approach envn, delicate yellowish green	92	yellowish green and bright	93.5	tend aroma	93.5	fresh and mellow	93	delicate yellow, fat and approach bright	93	92.9
