# Supplementary material for: Characterization of the Sensory Properties and Quality Components of Huangjin Green Tea Based on Molecular Sensory-Omics
Source: Foods. 2023 Aug 28;12(17):3234. doi: 10.3390/foods12173234 (PMC10486783; doi:10.3390/foods12173234)
Supplement: Supplementary file 1 [file foods-12-03234-s001.zip › Table S3.xlsx]

## Sheet: Sheet1
	Supplementary Table S3: The peak intensities of all VOCs in the three green tea samples
		Compound	CAS	Formula	MW	Rt [sec]	RI	Dt [a.u.]	Odor Description [1,2,3,4]	FD1	FD2	FD3	AJ1	AJ2	AJ3	HJC1	HJC2	HJC3
1	Alcohols	2-Butanol	C78922	C4H10O	74.1	139.475	614.6	1.148	HJC3	57.66	94.69	102	58.4	62.7	56.94	53.71	49.43	57.64
2		(E)-3-Hexen-1-ol	C928972	C6H12O	100.2	276.278	815.5	1.536	Strong smell of fresh grass	67.63	50.77	71.03	66.7	37.21	56.45	26.56	27.22	30.02
3		1-Penten-3-ol	C616251	C5H10O	86.1	179.871	691.4	0.945	Fruity	265.32	231.14	260.84	299.25	321.54	317.17	231.77	223.73	222.83
4		2-Hexanol	C626937	C6H14O	102.2	290.528	829.7	1.281	/	54.23	55.9	54.5	63.4	71.51	78.81	36.76	34.92	35.86
5		3-Heptanol	C589822	C7H16O	116.2	361.068	890.4	1.323	Strong herbal aroma, slightly bitter	/	/	/	44.66	46.17	54.81	/	/	/
6		2-Ethyl-1-hexanol	C104767	C8H18O	130.2	590.592	1025	1.407	Sweet and lightly floral	195.09	190.49	187.13	327.82	361.23	372.23	331.45	362.22	312.03
7		2-Methyl-3-furanthiol	C28588741	C5H6OS	114.2	348.829	880.8	1.142	Aroma of roast meat and coffee							82.65	79.23	71.62
8		1-Pentanol M	C71410	C5H12O	88.1	247.001	783.6	1.252	Fruity	947.51	950.14	998.93	1004.9	1083.67	1047.55	939.87	950.86	1065.36
9		1-Pentanol D	C71410	C5H12O	88.1	245.517	781.9	1.51	Fruity	840.02	697.52	910.71	783.05	886.16	1045.29	766.86	825.14	878.72
10		2-Hexen-1-ol M	C2305217	C6H12O	100.2	327.572	863.3	1.18	Grass odor	98.27	140.62	145.93	148.56	158.12	153.67	184.84	150.79	149.63
11		2-Hexen-1-ol D	C2305217	C6H12O	100.2	328.684	864.3	1.519	Grass odor	24.92	157.59	114.15	136.57	150.02	183.95	239.9	140.22	141.9
12		Linalool M	C78706	C10H18O	154.3	780.979	1100.3	1.218	Sweet, typical floral, woody aroma	1750.77	2195.93	2209.07	1805.24	1639.91	1388.3	2665.17	2678.11	3242.52
13	Aldehydes	Pentanal M	C110623	C5H10O	86.1	183.165	696.8	1.187	Pungent odor, low concentration fruit-like aroma	1130.15	1362.87	1526.62	1555.58	1568.5	1630.81	1346.69	1389.95	1382.16
14		Pentanal D	C110623	C5H10O	86.1	183.759	697.8	1.423	Pungent odor, low concentration fruit-like aroma	400.98	674.5	940.1	1201.2	1251.04	1385.81	619.58	683.93	660.24
15		2-Methyl-pentanal	C123159	C6H12O	100.2	229.78	762.9	1.226	Green, vegetable, fruit aromas	/	/	/	/	/	/	82.65	79.23	71.62
16		2-Methyl-2-pentenal	C623369	C6H10O	98.1	300.432	839.1	1.162	Intense green grass with hints of fruit	162.57	142.89	166.47	117.93	109.5	109.41	37.63	38.45	31.77
17		Hexanal M	C66251	C6H12O	100.2	266.379	805.1	1.255	Green, grassy aroma	1107.45	1191.8	1228.82	1135.19	1157.17	1097.43	852.95	826.68	787.08
18		Hexanal D	C66251	C6H12O	100.2	264.154	802.8	1.558	Green, grassy aroma	358.18	393.51	401.58	391.52	426.25	350.12	139.9	129.73	94.26
19		2-Methylbutanal M	C96173	C5H10O	86.1	165.833	667.2	1.168	Cocoa and coffee aromas, fruity, nutty	2251.27	2360.86	2349.05	2327.13	2370.68	2525.4	2208.92	2138.35	2098.99
20		2-Methylbutanal D	C96173	C5H10O	86.1	160.683	657.7	1.404	Cocoa and coffee aromas, fruity, nutty	1317.6	3044.95	2544.09	2806.47	3040.1	2906.55	1700.57	1525.5	1658.83
21		Benzaldehyde	C100527	C7H6O	106.1	528.394	994.9	1.15	Almond smell	296.2	287.42	301.36	298.9	340.32	344.78	199.43	209.17	202.41
22		Octanal M	C124130	C8H16O	128.2	542.028	1001.8	1.384	Citrus fragrance	/	/	/	914.84	895.73	910.16	/	/	/
23		Octanal D	C124130	C8H16O	128.2	540.813	1001.2	1.82	Citrus fragrance	/	/	/	110.38	103.6	129.55	/	/	/
24		4-heptenal ( Z)	C6728310	C7H12O	112.2	387.402	909.9	1.15	Grassy and greasy aroma, diluted to a creamy aroma	42.51	35.92	39.55	43.58	48.88	52.01	49.93	40.19	45.44
25		5-Methylfurfural	C620020	C6H6O2	110.1	444.954	948	1.128	Spicy, sweet, caramelized	61.2	64.98	50.39	76.23	89.23	92.12	53.59	55.44	48.19
26		n-Nonanal	C124196	C9H18O	142.2	775.345	1098.3	1.476	Rose, citrus and other aromas, with a strong oily odor	129.55	112.47	112.05	220.45	234.58	241.47	211.4	219.11	199.99
27		Butanal	C123728	C4H8O	72.1	138.444	612.3	1.292	Extremely diluted with a ethereal scent	14.01	136.48	133.12	259.35	272.33	240.11	272.17	260.83	270.25
28		Heptanal M	C111717	C7H14O	114.2	392.102	913.2	1.333	Intense fruit aromas	542.54	509.52	529.19	941.05	1002.82	1035.41	1150.63	1191.08	1059.29
29		Heptanal D	C111717	C7H14O	114.2	390.433	912	1.685	Intense fruit aromas	63.85	69.99	65.86	219.89	249.1	264.01	336.31	345.5	287.32
30		3-Methyl-2-butenal	C107868	C5H8O	84.1	221.149	751.9	1.092	Edible spices, citral, isophytoalcohol intermediates	269.17	273.03	277.28	293.37	298.83	312.26	352.08	372.95	398.11
31		(E)-2-Octenal M	C2548870	C8H14O	126.2	604.945	1031.5	1.322	Chicken meat is delicious	135.52	133.77	146.97	333.07	324.46	340.02	899.73	879.54	1017.49
32		(E)-2-Octenal D	C2548870	C8H14O	126.2	602.496	1030.4	1.808	Chicken meat is delicious	/	/	/	79.67	62.68	76.37	521.3	464.36	474.8
33		2-heptenal ( E)	C18829555	C7H12O	112.2	492.278	975.6	1.254	Fat aroma, green aroma, fruit aroma	100.53	75.57	122.69	92.32	94.81	135.3	116.33	124.97	185.85
34	Ketones	2-Butanone M	C78933	C4H8O	72.1	137.446	610.1	1.067	Acetone-like smell	68.42	331.57	350.71	515.31	516.98	523.06	166.29	176.49	182.36
35		2-Butanone D	C78933	C4H8O	72.1	138.875	613.3	1.245	Acetone-like smell	14.53	68.03	72.3	142.54	158.9	122.34	/	/	/
36		2-Hexanone	C591786	C6H12O	100.2	255.025	792.8	1.187	/	29.54	25.24	29.91	31.56	37.02	35.98	26.22	24.24	23.87
37		6-Methyl-5-hepten-2-one	C110930	C8H14O	126.2	557.597	1009.5	1.178	Green and citrusy	359.55	276.69	345.82	418.23	454.94	549.04	468.82	460.62	489.99
38		Mesityl oxide M	C141797	C6H10O	98.1	267.191	806	1.113	Honeylike	841.57	818.45	799.78	952.46	922.68	954.59	1015.18	1084.4	1155.26
39		Mesityl oxide D	C141797	C6H10O	98.1	265.113	803.8	1.447	Honeylike	837.14	792.47	775.5	1252.23	1235.12	1395.81	986.8	1124.35	1177.81
40	Esters	Butyl acetate M	C123864	C6H12O2	116.2	276.554	815.8	1.24	Fruity	217.56	237.49	251.9	65.92	93.77	124.57	101.62	104.04	84.09
41		Butyl acetate D	C123864	C6H12O2	116.2	276.272	815.5	1.616	Fruity	105.63	102.39	137.96	22.67	24.12	29.87	/	/	/
42		Methyl butyrate M	C623427	C5H10O2	102.1	221.528	752.4	1.155	Aroma of apple	242.46	219.28	239.82	192.9	208.7	210.73	110.28	93.14	106.37
43		Methyl butyrate D	C623427	C5H10O2	102.1	222.909	754.2	1.437	Aroma of apple	224.75	199.54	224.2	186.92	191.27	206.5	178.86	187.03	189.9
44		Ethyl 3-methylbutyrate	C108645	C7H14O2	130.2	301.255	839.9	1.259	Apple-like	426.03	433.45	434.31	412.71	446.16	435.12	261.84	277.85	245.3
45		Ethyl pentanoate	C539822	C7H14O2	130.2	381.227	905.4	1.263	Sweet aroma of apple fruits	435.58	420.24	455.93	518.87	523.07	531.4	366.73	371.37	386.89
46		n-Propyl acetate M	C109604	C5H10O2	102.1	193.408	712.9	1.165	Soft fruit and pear aromas	306.93	239.92	261.03	289.89	302.23	357.64	217.76	214.5	169.83
47		n-Propyl acetate D	C109604	C5H10O2	102.1	193.221	712.6	1.476	Soft fruit and pear aromas	114.77	89.03	104.51	151.64	161.06	195.73	55.11	52.16	57.55
48		Ethyl 2-methy lpropanoate	C97621	C6H12O2	116.2	209.004	735.5	1.187	Fruity	366.93	333.93	344.35	378.18	415.84	450.55	198.65	195.12	200.19
49		2-Furanmethanol acetate	C623176	C7H8O3	140.1	547.22	1004.4	1.42	Fragrance Slightly sweet pine nut aroma	328.96	363.92	357.45	540	616.54	636.16	204.43	219.26	192.29
50		Methyl hexanoate	C106707	C7H14O2	130.2	429.885	938.5	1.287	The aroma is pineapple-like	/	/	/	174.56	170.09	159.95	/	/	/
51		Methyl salicylate	C119368	C8H8O3	152.1	970.003	1158.5	1.201	With Holly oil inherent fragrance, green herb aroma	415.66	316.75	328.42	381.53	365.53	372.18	317.83	323.06	324
52		Ethyl acetate M	C141786	C4H8O2	88.1	141.611	619.3	1.101	Fruity wine	299.1	590.64	613.28	712.07	727.62	769.89	1286.75	1349.62	1296.86
53		Ethyl acetate D	C141786	C4H8O2	88.1	142.17	620.5	1.338	Fruity wine	51.9	180.98	190.97	317.48	343.36	351.12	2165.3	1998.53	2032.68
54		Isoamyl butyrate	C106274	C9H18O2	158.2	618.128	1037.4	1.387	Strong aromas of banana and pear	/	/	/	104.95	94.6	82.73	130.41	122.76	129.46
55		Ethyl acrylate	C140885	C5H8O2	100.1	176.215	685.3	1.121	fruity	51.9	180.98	190.97	317.48	343.36	351.12	2165.3	1998.53	2032.68
56		Methyl acetate	C79209	C3H6O2	74.1	118.291	562.9	1.191	Aroma of honey	34.8	29.18	30.02	/	/	/	46.04	42.13	41.08
57		Ethyl 2-methylbutyrate	C7452791	C7H14O2	130.2	335.748	870.2	1.231	Fruity notes with green notes	64.94	441.8	389.27	438.66	463.59	509.96	585.81	443.01	432.84
58	Alkenes	Limonene M	C138863	C10H16	136.2	640.723	1047	1.217	Citrus flavor	182.23	78.04	99.82	52.69	67.49	76.24	98.65	100.19	81.75
59		Limonene D	C138863	C10H16	136.2	640.723	1047	1.296	Citrus flavor	192.63	75.21	82.27	54.95	62.96	79.24	81.13	85.98	78.66
60		(E)-beta-Ocimene M	C3779611	C10H16	136.2	677.99	1062.3	1.211	A grassy, floral scent with a hint of orange blossom oil	1572.19	1673.59	1248.43	198.56	182.58	178.27	323.49	349.72	224.42
61		(E)-beta-Ocimene D	C3779611	C10H16	136.2	677.692	1062.2	1.248	A grassy, floral scent with a hint of orange blossom oil	601.87	633.7	472.7	90.04	101.6	88.71	143.1	151.15	112.26
62		(E)-beta-Ocimene T	C3779611	C10H16	136.2	676.796	1061.8	1.685	A grassy, floral scent with a hint of orange blossom oil	342.36	361.52	213.51	/	/	/	/	/	/
63		alpha-Pinene	C80568	C10H16	136.2	396.609	916.4	1.214	Aromas of grass, pine and resin	111.89	100.93	109.36	108.39	109.81	94.56	/	/	/
64		(Z)-beta-ocimene M	C3338554	C10H16	136.2	560.95	1011.1	1.212	A grassy, floral scent with a hint of orange blossom oil	316.03	202.91	194.21	127.99	144.1	148.24	316.19	332.26	303.33
65		(Z)-beta-ocimene D	C3338554	C10H16	136.2	562.144	1011.7	1.25	A grassy, floral scent with a hint of orange blossom oil	231.81	316.49	235.27	370.32	443.75	335.03	197.93	186.72	134.59
66		beta-Pinene M	C127913	C10H16	136.2	522.562	991.8	1.214	Aromas of grass, pine and resin	/	/	/	/	/	/	180.74	196.34	172.71
67		beta-Pinene D	C127913	C10H16	136.2	520.567	990.8	1.297	Aromas of grass, pine and resin	/	/	/	/	/	/	71.9	76.58	73.51
68	Other categories	3-Methyl-2-isobutyl pyrazine M	C13925069	C9H14N2	150.2	791.54	1103.9	1.269	Green, earthy celery smell	660.81	714.62	663.02	189.51	200.54	204.78	186.11	191.62	164.03
69		3-Methyl-2-isobutyl pyrazine D	C13925069	C9H14N2	150.2	792.189	1104.1	1.308	Green, earthy celery smell	1039.81	1165.13	1122	266.67	291.89	257.9	240.52	249.42	183.57
70		Ethylsulfide	C352932	C4H10S	90.2	186.422	702	1.044	Flavoring agent for food	140.44	139.12	115.67	153.01	142.35	116.66	87.22	90.7	82.48
71		2-Ethylfuran	C3208160	C6H8O	96.1	185.769	701	1.303	Burnt, low concentration is a strong sweet aroma	118.72	134.47	149.53	189.89	197.61	176.01	93.93	95.18	110.7
72		2-Butylfuran	C4466244	C8H12O	124.2	375.632	901.4	1.179	/	46.34	49.39	42.64	55.92	50.03	44.7	/	/	/
73		Diallyl sulfide	C592881	C6H10S	114.2	310.995	848.8	1.12	garlicy	/	/	/	166.39	155.78	181.18	/	/	/
74		Pentanoic acid	C109524	C5H10O2	102.1	357.316	887.5	1.235	Pungent smell	281.56	315.63	350.47	440.97	455.39	491.89	396.39	348.54	300.7
75		Methyl sulfide	C75183	C2H6S	62.1	112.754	547.5	0.972	With kelp like fresh fragrance	445.74	392.92	423.34	/	/	/	975.84	984.34	1064.6
76		1-Propene-3-methylthio	C10152768	C4H8S	88.2	194.448	714.4	1.037	garlicy	152.13	163.2	125.6	136.57	130.25	151.15	152.56	162.25	136.93
	M, monomers; D, dimers; T, trimer.
1. Zhu, Y.; Lv, H.P.; Shao, C.Y.; Kang, S.; Zhang, Y.; Guo, L.; Dai, W.D.; Tan, J.F.; Peng, Q.H.; Lin, Z. Identification of key odorants responsible for chestnut-like aroma quality of green teas. Food Res Int 2018, 108, 74-82, doi:10.1016/j.foodres.2018.03.026. 2. Zhu, Y.M.; Dong, J.J.; Jin, J.; Liu, J.H.; Zheng, X.Q.; Lu, J.L.; Liang, Y.R.; Ye, J.H. Roasting process shaping the chemical profile …
